# Supplementary material for: Enhanced Durability of Cellulose-Reinforced PVA-SA Beads for Long-Term Quorum Quenching Applications in Membrane Bioreactors
Source: Gels. 2026 May 30;12(6):480. doi: 10.3390/gels12060480 (PMC13298359; doi:10.3390/gels12060480)
Supplement: Supplementary file 1 [file gels-12-00480-s001.zip]

Archive with 1 entries (1 files):
- gels-4332099-supplementary.pdf
